# Supplementary material for: Leveraging Digital Technology to Support Pregnant and Early Parenting Women in Recovery from Addictive Substances: A Scoping Review
Source: Int J Environ Res Public Health. 2023 Mar 2;20(5):4457. doi: 10.3390/ijerph20054457 (PMC10002058; doi:10.3390/ijerph20054457)
Supplement: Supplementary file 1 [file ijerph-20-04457-s001.zip]

Archive with 1 entries (1 files):
- ijerph-2130959-supplementary.pdf
